# Supplementary material for: International trade market forecasting and decision-making system: multimodal data fusion under meta-learning
Source: PeerJ Comput Sci. 2025 Aug 20;11:e3120. doi: 10.7717/peerj-cs.3120 (PMC12453693; doi:10.7717/peerj-cs.3120)
Supplement: Supplemental Information 1 [file peerj-cs-11-3120-s001.zip]

Archive with 15 entries (9 files):
- code/
- code/README.md
- code/data_loader/
- code/data_loader/ImageNet_datasets.py
- code/imgs/
- code/imgs/01.png
- code/model/
- code/model/resnet_cbam.py
- code/test.py
- code/train.py
- code/train.sh
- code/trainer/
- code/trainer/trainer.py
- code/utils/
- code/utils/logger.py
